# Supplementary material for: Continuous representation‐based reconstruction for computed tomography
Source: Med Phys. 2025 May 2;52(7):e17849. doi: 10.1002/mp.17849 (PMC12257912; doi:10.1002/mp.17849)
Supplement: Supplementary file 2 — Supporting Information [file MP-52-0-s001.bbl]

\begin{thebibliography}{1}

\bibitem{metasr}
X.~Hu, H.~Mu, X.~Zhang, Z.~Wang, T.~Tan, and J.~Sun,
\newblock Meta-SR: A magnification-arbitrary network for super-resolution,
\newblock in {\em Proceedings of the IEEE/CVF conference on computer vision and
  pattern recognition}, pages 1575--1584, 2019.

\bibitem{liif}
Y.~Chen, S.~Liu, and X.~Wang,
\newblock Learning continuous image representation with local implicit image
  function,
\newblock in {\em Proceedings of the IEEE/CVF conference on computer vision and
  pattern recognition}, pages 8628--8638, 2021.

\bibitem{lte}
J.~Lee and K.~H. Jin,
\newblock Local texture estimator for implicit representation function,
\newblock in {\em Proceedings of the IEEE/CVF conference on computer vision and
  pattern recognition}, pages 1929--1938, 2022.

\bibitem{wurfl2018deep}
T.~W{\"u}rfl, M.~Hoffmann, V.~Christlein, K.~Breininger, Y.~Huang, M.~Unberath,
  and A.~K. Maier,
\newblock Deep learning computed tomography: Learning projection-domain weights
  from image domain in limited angle problems,
\newblock IEEE transactions on medical imaging {\bf 37}, 1454--1463 (2018).

\bibitem{swinir}
J.~Liang, J.~Cao, G.~Sun, K.~Zhang, L.~Van~Gool, and R.~Timofte,
\newblock Swinir: Image restoration using swin transformer,
\newblock in {\em Proceedings of the IEEE/CVF international conference on
  computer vision}, pages 1833--1844, 2021.

\bibitem{rdn}
Y.~Zhang, Y.~Tian, Y.~Kong, B.~Zhong, and Y.~Fu,
\newblock Residual dense network for image super-resolution,
\newblock in {\em Proceedings of the IEEE conference on computer vision and
  pattern recognition}, pages 2472--2481, 2018.

\end{thebibliography}
