# Supplementary material for: Continuous representation‐based reconstruction for computed tomography
Source: Med Phys. 2025 May 2;52(7):e17849. doi: 10.1002/mp.17849 (PMC12257912; doi:10.1002/mp.17849)
Supplement: Supplementary file 3 — Supporting Information [file MP-52-0-s003.tex]

% This is meant to be a helpful template for papers being submitted to
% Medical Physics. It is not mandatory.
%
% Please send suggestions/improvements to elle@aapm.org
% October 08, 2021
%

\documentclass[12pt,twoside]{article}   %For printing on two sides of page
					%It doesn't work with showkeys so
					%if using showkeys, use following
%\documentclass[12pt]{article}		%use with showkeys or to print one sided
\usepackage[super,sort,comma]{natbib}
%\usepackage[super,sort&compress,comma]{natbib}
% use the version without compress to get everything working. Then on ONE,
% and ONLY ONE FINAL RUN, use the version with compress to change 1,2,3,4
% to 1-4 etc in the citations.  Otherwise hyperref gets confused.


\usepackage{fancyhdr}		%Gives headers and footers defined below
\renewcommand{\footrulewidth}{0.4pt} %thickness of line above footer

% \usepackage{showkeys}		%may use for drafting
				%comment out for final submission

%The following is useful for creating captions for figures and tables that have
%a different font and different width on the page. This separates them from
%text.
\newcommand{\captionv}[3]{\begin{center}\parbox{#1cm}{\caption[#2]{{\sf #3}}}
        \end{center}}
	%use as   \captionv{N}{B}{C}
	%first entry,N, is width of caption in cm
	%second entry, B, is a short title that appears in list of figure/tables
	%     B can be blank. The lists are not needed
	%third entry, C, is the caption for the figure or the table
	%    Note that the \label{fig_text} should be part of entry C.

\usepackage[section]{placeins}   %
%above package forces all floats (tables figures) to be processed before a
%new section starts. Unlike using \clearpage, this will start the section
%on the same page as the float, but after it.
%might not work with subsections, but if that is the case, put
%  \FloatBarrier just before the \subsection

\usepackage{graphicx}

%following lines fix up style of bibliography to be superscripts
\makeatletter \renewcommand\@biblabel[1]{$^{#1}$} \makeatother
 \setlength{\bibhang}{0em}
 \setlength{\labelsep}{1em}     
 \setlength{\itemindent}{-\bibhang}
 \setlength{\leftmargin}{\bibhang}


%set dimensions of the page for 8.5x11 inch paper
\setlength{\textwidth}{16.5cm}
\setlength{\headwidth}{16cm}		%for fancy page style only
\setlength{\textheight}{22.6cm} 
\setlength{\oddsidemargin}{-1mm}
\setlength{\evensidemargin}{-2mm} 
\setlength{\topmargin}{-1.0cm}

\setlength{\parindent}{2em}   %indent paragraph 2 letters m
\setlength{\parskip}{1.3ex}   %paragraph break
\setlength{\floatsep}{0pt}
\setlength{\textfloatsep}{10pt}		%space below a figure/table def 20pt
\setlength{\intextsep}{10pt}		%space below a figure/table def 20pt
					%p142 compendium

%Following is for Med Phys numbering  I.A.1  etc
\renewcommand{\thesection}{{\sf \Roman{section}}.}
\renewcommand{\thesubsection}{\thesection{\sf \Alph{subsection}}.}
\renewcommand{\thesubsubsection}{\thesubsection{\sf \arabic{subsubsection}}.}
\renewcommand{\theparagraph}{\alph{paragraph}.}
\renewcommand{\thetable}{A\arabic{table}}
\renewcommand{\thefigure}{A\arabic{figure}}

% following is useful during drafting when you want to flag something for
% other authors or for yourself. It can be used throughout the text.
\newcommand{\note}[1]{\mbox{}\\ \noindent \rule{16cm}{0.5mm} \\
{\em #1} \\ \noindent \rule{16cm}{0.5mm}
\typeout{    }
\typeout{***********note active on this page *************************}
\typeout{Note: #1  }
\typeout{****************************************end Note}
}

% Uncomment the following to remove all notes from the paper
% \renewcommand{\note}[1]{}


% These can be used to identify where a figure or table is first referenced 
% by placing a margin note.  If the figures/tables are inserted in the text
% they are not needed.

\newcommand{\mfig}[1]{\marginpar{{\sf Fig~\ref{#1} }}}
\newcommand{\mtab}[1]{\marginpar{{\sf Table~\ref{#1} }}}

%Following are just useful shortcuts and not mandatory
\newcommand{\cen}[1]{\begin{center} #1 \end{center}}
\newcommand{\eqn}[1]{\begin{equation} #1 \end{equation} }

%The following allow lists to be more compact than the default. Not
%mandatory, but useful.
\newenvironment{packed_enum}{
\begin{enumerate}
  \setlength{\itemsep}{1pt}
  \setlength{\parskip}{0pt}
  \setlength{\parsep}{0pt}
}{\end{enumerate}}

\newenvironment{packed_item}{
\begin{itemize}
  \setlength{\itemsep}{1pt}
  \setlength{\parskip}{0pt}
  \setlength{\parsep}{0pt}
}{\end{itemize}}

\renewcommand{\refname}{}       %

% The following only needed if you use the headers/footers. Not essential
% but can be useful      

% [on even pages]{on odd pages} %even pages only active f using twosided
				%if no even given, uses same for both
% lhead is left head, etc
\lhead[{\sffamily page~\thepage}]{{\sffamily  CRET: Printed \today}}
% the $Date:$ below is replaced by the date the file was last edited when using
% CVS.  If not being used, comment this out.
\lfoot[{\sf \leftmark}]{{\small {\sf Last edited $Date:$ }}}
\rhead[{\sf Minwoo Yu}]{{\sf page~\thepage}}
\rfoot[{\sffamily {\rightmark}}]{{\sffamily {\rightmark}}}
\cfoot{}
\chead{}


% the following is used to suppress many warnings that don't effect the
% output 
\typeout{***Have turned off overfull and underfull messages****}
\tolerance=10000        %suppress Overfull only
\hbadness=10000         %suppress Overfull and Underfull for text (horizontal)
\vbadness=10000         %suppress Overfull and Underfull for vertical "boxes"

% Now set up for line numbers.  If the files lineno.sty is not on the latex
% path, the following assumes it is on the area the .tex file is located.

% Select the way you prefer line numbers by uncommenting the way you prefer.
% I prefer continuous line numbers but don't need them for tables.

% \usepackage[pagewise,mathlines,edtable]{lineno}
% \usepackage[mathlines,edtable]{lineno}
\usepackage[mathlines]{lineno}
%  pagewise => start new line number each page. Otherwise number from start
%  edtable => line num for table. Needs \begin{edtable}{tabular}{|c|}   etc
%                        and \end{edtable}  We don't need \end{tabular}

\linenumbers
% Comment out the above line and all line numbers are removed EXCEPT in
% tables.   To get rid of those you need to remove edtable at the start and
% stop of the table.

%%%%%%%%%%%%%%%%%%%%%%%%%%%%%%%%%%%%%%%%%%%%%%%%%%%%%%%%%%%%%%%%%%%%%%%%%%%%%%%
%               set up hyperref for the pdf outputs
%  This makes all references linked to tables, references etc
%%%%%%%%%%%%%%%%%%%%%%%%%%%%%%%%%%%%%%%%%%%%%%%%%%%%%%%%%%%%%%%%%%%%%%%%%%%%%%%
%

\usepackage{hyperref}
\hypersetup{ colorlinks,
    citecolor=blue,
    filecolor=blue,
    linkcolor=blue,
    urlcolor=blue
}

% if lines down to % end \backrefalt are uncommented, => in reference list there
% will be pointers to where the references are used. Useful in drafting
% but should be commented out for submission.
%\usepackage[pagebackref]{hyperref}
%\renewcommand*{\backref}[1]{}
%\renewcommand*{\backrefalt}[4]{%
%  \ifcase #1 %
%    \relax%No citations.% use \relax if do not want the "No citations" message
%  \or
%    (p #2)%
%  \else
%    (pp #2)%
%  \fi%
%}
% end \backrefalt   Always leave this line commented out

% some more options. Just use one hyperref option at a time
%\usepackage[dvipdfm]{hyperref}  %if using latex producing .dvi rather than .pdf
%\usepackage[dvipdfm,pagebackref]{hyperref} %version will show page number
          %that a reference is cited on. Useful for checking they are all used.


\usepackage{xcolor}
        %\textcolor{declared-color}{text}    OR   {\color   text}
        %The difference between \textcolor and \color is the same as that
        %between \texttt and \ttfamily, you can use the one you prefer. The
        %\color environment allows the text to run over multiple lines and
        %other text environments whereas the text in \textcolor must all be
        %one paragraph and not contain other environments.

        %\colorbox{declared-color}{text}   will change background color
\definecolor{gray}{rgb}{0.6,0.6,0.6}
\definecolor{red}{rgb}{0.85,0,0}
\definecolor{green}{rgb}{0,0.85,0}
\definecolor{blue}{rgb}{0,0,0.85}
\definecolor{beige}{rgb}{0.92,0.87,0.78}
%%%%%%%%%%%%%%%%%%%%%%%%%%%%%%%%%%%%%%%%%%%%%%%%%%%%%%%%%%%%%%%%%%%%%%%%%%%%%%%
\usepackage[all]{hypcap}    %causes link to figures to go to figure, not caption
%%%%%%%%%%%%%%%%%%%%%%%%%%%%%%%%%%%%%%%%%%%%%%%%%%%%%%%%%%%%%%%%%%%%%%%%%%%%%%%
%%% Custom Packages %%%
\usepackage{framed,multirow}

%% The amssymb package provides various useful mathematical symbols
\usepackage{amssymb}
\usepackage{latexsym}

\usepackage{booktabs}
\usepackage{array}
\usepackage{pifont}% http://ctan.org/pkg/pifont
\usepackage{subcaption}
\usepackage{calc}
\def\Plus{\texttt{+}}
\newcolumntype{M}[1]{>{\centering\arraybackslash}m{#1}} % w/ horizontal centering
\usepackage{bm}
\usepackage{amsmath}
\usepackage{algorithm}
\usepackage{algorithmicx}
\usepackage{caption}
\captionsetup[figure]{font={small}}

\newcommand{\cmark}{\ding{51}}%
\newcommand{\xmark}{\ding{55}}%
\newcommand\twidthm{0.14}  % table width for methods
\newcommand\twidthv{0.08} % table width for values

% Following three lines are needed for this document.
% If you are not loading colors or url, then these are
% not required.
\usepackage{url}
\usepackage{xcolor}
\usepackage{cleveref}

\definecolor{newcolor}{rgb}{.8,.349,.1}

%%% For Appendix %%%
\usepackage{siunitx}
\usepackage[export]{adjustbox}
\usepackage {algpseudocode}
\usepackage{hyperref}

\newcommand\imgw{0.18}
\newcommand\imgwb{0.2}
\newcommand\imgwratio{0.9}

\begin{document}
% New definitions
\algnewcommand\algorithmicswitch{\textbf{switch}}
\algnewcommand\algorithmiccase{\textbf{case}}
\algnewcommand\algorithmicassert{\texttt{assert}}
\algnewcommand\Assert[1]{\State \algorithmicassert(#1)}%

% New "environments"
\algdef{SE}[SWITCH]{Switch}{EndSwitch}[1]{\algorithmicswitch\ #1\ \algorithmicdo}{\algorithmicend\ \algorithmicswitch}%
\algdef{SE}[CASE]{Case}{EndCase}[1]{\algorithmiccase\ #1}{\algorithmicend\ \algorithmiccase}%
\algtext*{EndSwitch}%
\algtext*{EndCase}%

\pagenumbering{arabic}
\setcounter{page}{1}
\pagestyle{fancy}
\section{Appendix A: Experiment Details}
\subsection{Parameters of FBCT geometry}
In this work, forward-projection and back-projection are performed in an equiangular FBCT geometry as previously expressed. 
The forward-projection and back-projection are performed on the same FBCT geometry for all patients data. 
The parameter values for the FBCT geometry are listed in table~\ref{tab:Geometry}. 
Note that some values such as the number of detectors and size of detector element can be changed based on variations in the detector binning scale $\mathbf{s}$.
In addition, the same geometry values are also used for the test dataset, but if the reconstruction resolution differs, the pixel size can be adjusted.

\subsection{Data Augmentation for Sinogram data}
In the case of SR for photographic imaging, random $\ang{90}$ rotation, horizontal flip, and vertical flip are adapted to the LR and HR image pair for data augmentation in general.  
However, our proposed CRET method uses a sinogram as an input and produces a reconstructed image as an output.
Therefore, since the data domains of input and output are different, a novel data augmentation technique is required that is different from conventional methods.
In this study, we modified the data augmentation technique accordingly to take into account the relationship between the sinogram domain and the image domain data.
This data augmentation technique between the input sinogram and the target image can be summarized as Algorithm~\ref{alg:augmentation}.
We applied this data augmentation technique to all experiments in this study.

\begin{algorithm}[h!]
\caption{Data Augmentation}\label{alg:augmentation}
\begin{algorithmic}
\State \textbf{Input: } sinogram $\mathbf{z} \in \mathbb{R}^{N \times D}$, image $\mathbf{y} \in \mathbb{R}^{H \times W}$
\State \textbf{Output: } augmented sinogram $\mathbf{z'} \in \mathbb{R}^{N \times D}$, augmented image $\mathbf{y'} \in \mathbb{R}^{H \times W}$
\Switch{Augmentation}
    \Case{Rotation $\ang{90}$}
        \State $\mathbf{z'} = \textbf{Concatenate}(\mathbf{z}[N/4::,:], \mathbf{z}[:N/4,:])$
        \State $\mathbf{y'} = \textbf{Rotate\ang{90}}(\mathbf{y})$
    \EndCase
    \Case{Horizontal Flip}
        \State $\mathbf{z} = \textbf{HorizontalFlip}(\mathbf{z})$
        \State $\mathbf{z'} = \textbf{Concatenate}(\mathbf{z}[0,:], \mathbf{z}[:0:-1,:])$
        \State $\mathbf{y'} = \textbf{HorizontalFlip}(\mathbf{y})$
    \EndCase
    \Case{Vertical Flip}
        \State $\mathbf{z} = \textbf{VerticalFlip}(\textbf{HorizontalFlip}(\mathbf{z}))$
        \State $\mathbf{z'} = \textbf{Concatenate}(\mathbf{z}[N/2-1:,:], \mathbf{z}[:N/2-1,:])$
        \State $\mathbf{y'} = \textbf{VerticalFlip}(\mathbf{y})$
    \EndCase
\EndSwitch
\end{algorithmic}
\end{algorithm}

\subsection{Implementation Details}
In this study, Meta-SR \cite{metasr}, LIIF \cite{liif}, LTE \cite{lte}, and our proposed CRET are used for comparison among continuous representation-based techniques.
Note that sinogram squeezing is also applied to CRET as well as all other techniques to reduce training time and memory consumption.
Unlike photographic images where the corresponding LR patch image can be used when the target is a specific ROI patch, CT imaging requires the entire sinogram for filtering purposes.
Accordingly, we apply the same detector binning scale to the entire sinogram batch and perform training using the filtered sinogram batch.

In particular, LIIF-based local implicit representation methods require excessive decoding time and memory consumption, making training and inference difficult in practice.
To address this issue, we sample the input patch for training local implicit representation methods at a size of $48 \times 48$, similar to the training photographic image ArbSR task.
For decoding layer, we employ a 3-hidden-layer MLP with 128 hidden dimensions for LIIF and a 2-hidden-layer MLP with with 128 hidden dimensions for LTE.

Next, we conduct a comparative study by adding a restoration module to each of the following methods when utilized as Step-1: LIIF, LTE, and our proposed CRET.
Note that applying additional restoration module after LIIF and LTE is not practical due to the excessive time and memory consumption.
Consequently, these approaches lead to inefficiency in both the training and inference processes, making implementation challenging in our GPU environment. 
As a result, training conditions such as batch size are not identical for CRET$\Plus$.

In addition, we perform comparisons with simple decoder-less methods as a non-representational approach.
These decoder-less methods perform image reconstruction using simple back-projection instead of a decoder, similar to the structure proposed by Würfl et al. \cite{wurfl2018deep} for limited-angle reconstruction.
However, a key difference is that this study addresses the case where detector binning is applied; therefore, upsampling should be performed prior to the back-projection to achieve higher image quality.
Consequently, a sub-pixel upsampling layer was utilized in the end of the encoder, distinguishing it from the technique proposed by Würfl et al. \cite{wurfl2018deep}.

\section{More Visual Comparisons}
Figure~\ref{fig:appendixeval1} compares the results of the methods for cases of high detector binning scale and shows that the proposed CRET outperforms other representation-based methods. 
In addition, in the case of utilizing image data, our proposed CRET$\Plus$ is better for restoring overall structures and removing artifacts than simply using SwinIR \cite{swinir}.
Next, figure~\ref{fig:appendixeval2} shows the results of varying the reconstruction resolution.
Note that in all the resulting figures, RDN \cite{rdn} is used as an encoder for representation-based methods.

\section*{References}
\addcontentsline{toc}{section}{\numberline{}References}
%\bibliography{Explicit address of .bib file}
\bibliography{./egbib}      %example.bib is on the same directory
% above points to where we find the master reference list
% and also causes the bibliography to be printed

% When creating your bibliography you should run bibtex on your local
% computer after running pdflatex on your .tex file. bibtex will
% generate a .bbl file.
% Copy the contents of this .bbl file into your main latex document,
% replacing the "\bibliography" command which was pointing at your .bib file.

\clearpage


% following only if there is an appendix
% \section*{Appendix}
% \addcontentsline{toc}{section}{\numberline{}Appendix}
% Appendix text goes here if needed.


% Following assumes you are using bibtex. However, for submission to the
% journal you MUST explicitly INCLUDE THE REFERENCES IN THE TEX FILE. 
% In that case you need the following

% \begin{thebibliography}{10}
% insert the .bbl file generated by bibtex here
	%This will be a series of entries from your .bib file formatted
	%something like
	%\bibitem{Me09}
        %{I.~Meijsing, B.~W.~Raaymakers, A.~J.~E.~Raaijmakers \it et al.},
        %\newblock {Dosimetry for the MRI accelerator: the impact of a 
	%magnetic field on the response of a Farmer NE2571 ionization chamber},
        %\newblock Phys. Med. Biol. {\bf 54}, 2993 -- 3002 (2009).

% \end{thebibliography}

% The following is when using bibtex and picks up the example.bib file

% following defines style of .bbl file 

%\bibliographystyle{explicit relative path to medphy.bst}
\bibliographystyle{./medphy.bst}    %if this is installed on your system,
				    %it is not essential to have the    ./

% Note that you need to typeset once, then run bibtex, then typeset another
% two times to get the references working properly.

\begin{figure*}[h]
\centering
\caption{Comparison for high binning scale cases. The display windows are [-60, 320] HU.}
\label{fig:appendixeval1}
\end{figure*}

\begin{figure*}[h]
\centering
\caption{Comparison for different reconstruction resolutions when detector binning scale is $\times 1$. The display window is [-80, 280] HU.}
\label{fig:appendixeval2}
\end{figure*}

\begin{table}[h]
\small
\caption{Geometry parameters of equiangular FBCT for forward-projection and back-projection.}
\label{tab:Geometry}
\centering
\end{table}

\end{document}
